# Supplementary material for: Comparison of Diagnostic Performance of Commercially Available Serological and Molecular Tests for Detection of Orientia tsutsugamushi in South Korea: A Single-Center Prospective Study
Source: J Clin Med. 2026 Jan 29;15(3):1085. doi: 10.3390/jcm15031085 (PMC12898047; doi:10.3390/jcm15031085)
Supplement: Supplementary file 1 [file jcm-15-01085-s001.zip]

Archive with 1 entries (1 files):
- jcm-4112751-supplementary.pdf
